# Supplementary material for: Integrated Characterization of Cassava (Manihot esculenta) Pectin Methylesterase (MePME) Genes to Filter Candidate Gene Responses to Multiple Abiotic Stresses
Source: Plants (Basel). 2023 Jul 3;12(13):2529. doi: 10.3390/plants12132529 (PMC10347139; doi:10.3390/plants12132529)
Supplement: Supplementary file 1 [file plants-12-02529-s001.zip]

Archive with 1 entries (1 files):
- Table Ss.xlsx
