# Supplementary material for: Integrated Characterization of Cassava (Manihot esculenta) Pectin Methylesterase (MePME) Genes to Filter Candidate Gene Responses to Multiple Abiotic Stresses
Source: Plants (Basel). 2023 Jul 3;12(13):2529. doi: 10.3390/plants12132529 (PMC10347139; doi:10.3390/plants12132529)
Supplement: Supplementary file 1 [file plants-12-02529-s001.zip › Table Ss.xlsx]

## Sheet: Table S1
Table S1 Physical and chemical information of MePMEs in cassava
Name	ID	location	T	CDS	aa length	MW（Da）	pI	Ⅱ	GRAVY	Type	Aliphatic index
MePME1	Manes.04G151000	27464325..27467252	1944	1746	582	63714.2	6.69	26.78	-0.234	I	80.79
MePME2	Manes.11G012500	1180228..1183324	2018	1746	582	63640.5	9.29	32.6	-0.251	I	82.27
MePME3	Manes.02G048600	3762271..3765556	1338	951	317	35167.8	7.55	31.63	-0.224	II	71.9
MePME4	Manes.01G075200	20085531..20086902	1101	1101	367	40708.8	9.6	27.12	-0.279	II	75.96
MePME5	Manes.01G075300	20095628..20097007	1101	1101	367	40779.8	9.44	30.2	-0.278	II	78.09
MePME6	Manes.01G075400	20126193..20127567	1101	1101	367	40592.5	9.49	27.58	-0.27	II	78.36
MePME7	Manes.01G075500	20137004..20138375	1101	1101	367	40827	9.69	27.28	-0.269	II	78.36
MePME8	Manes.01G075600	20158110..20159120	816	816	272	29911.2	9.16	25.37	-0.179	II	83.2
MePME9	Manes.01G182700	28193052..28195936	2092	1818	606	66596.7	8.73	41.94	-0.185	I	85.16
MePME10	Manes.01G221600	30832239..30834232	1886	1719	573	62764.1	8.8	29.01	-0.067	I	83.39
MePME11	Manes.01G221700	30838266..30841456	2088	1683	561	61734.7	9.33	28.03	-0.082	I	86.75
MePME12	Manes.01G229500	31349483..31350874	1038	1038	346	38621.3	4.94	41.62	-0.33	II	72.32
MePME13	Manes.01G229600	31355024..31356414	1038	1038	346	38174.2	6.01	27.51	-0.221	II	83.07
MePME14	Manes.01G229700	31360481..31362201	1331	1020	340	38540	8.26	21.91	-0.21	II	80.24
MePME15	Manes.01G231200	31460168..31462294	1344	1149	383	42197.8	8.72	33.59	-0.224	II	80.16
MePME16	Manes.02G011700	1009035..1010981	1870	1626	542	59339.4	4.89	36.9	-0.234	I	83.31
MePME17	Manes.02G039500	3071433..3074577	1391	1095	365	40762.9	9.23	27.02	-0.228	II	67.25
MePME18	Manes.02G048500	3758459..3760470	534	534	178	20270.7	6.22	40.94	-0.524	II	58.47
MePME19	Manes.02G101400	7589020..7590835	1369	1095	365	40251	9.48	26.6	-0.185	II	75.88
MePME20	Manes.02G142800	10567703..10570878	2047	1821	607	66637.6	9.04	34.18	-0.221	I	81.8
MePME21	Manes.02G212100	23128835..23130260	1101	1101	367	40415	9.4	29.49	-0.429	II	69.54
MePME22	Manes.02G213000	24237552..24240093	939	939	313	35044.9	9.57	35.89	-0.557	II	64.36
MePME23	Manes.03G001000	174764..176139	1164	1164	388	44491.6	8.28	37.99	-0.19	II	75.58
MePME24	Manes.03G043200	3495771..3498760	803	525	175	18889.5	6.07	26.69	0.025	II	88.62
MePME25	Manes.03G044200	3577108..3582386	2669	1773	591	66535.1	9.24	34.44	-0.231	I	82.25
MePME26	Manes.03G045600	3691074..3693627	1842	1584	528	58344.3	9.25	37.05	-0.239	I	83.3
MePME27	Manes.03G054300	4903599..4906515	1908	1659	553	61041.2	8.93	31.91	-0.147	I	81.97
MePME28	Manes.03G056900	5222473..5224516	1845	1845	615	69105.9	8.97	36.48	-0.477	I	78.79
MePME29	Manes.03G057000	5227246..5229108	1782	1782	594	66575.6	6.38	40.25	-0.218	I	84.54
MePME30	Manes.03G148200	24346021..24347401	1020	1020	340	38175.5	9.48	35.6	-0.297	II	75.58
MePME31	Manes.03G198600	28040520..28042430	1826	1710	570	62177.4	5.53	28.03	-0.25	I	79.6
MePME32	Manes.03G205500	28573419..28574988	1188	1056	352	39395.8	7.71	35.52	-0.116	II	79.52
MePME33	Manes.04G053900	9722491..9726017	1977	1701	567	60885.7	9.18	32.81	-0.184	I	79.82
MePME34	Manes.04G060900	15224560..15225933	1101	1101	367	40036.9	9.16	26.26	-0.221	II	78.36
MePME35	Manes.04G088900	22632722..22634204	1052	1035	345	37330.3	8.89	32.4	-0.053	II	81.16
MePME36	Manes.05G013700	911952..913438	996	996	332	36612.2	5.24	34.96	-0.245	II	81.69
MePME37	Manes.05G013800	914740..918947	1920	1920	640	71254	5.46	27.8	-0.303	II	76.13
MePME38	Manes.05G047600	3527724..3531214	1410	1410	470	52491.2	8.62	30.68	-0.341	I	73.77
MePME39	Manes.05G047700	3544897..3547277	1803	1545	515	56715.2	8.98	33.27	-0.285	I	75.33
MePME40	Manes.05G193900	26692674..26694042	1101	1101	367	40129.3	9.38	23.96	-0.222	II	78.63
MePME41	Manes.06G032100	8253964..8255321	1101	1101	367	40074	9.15	23.2	-0.206	II	79.15
MePME42	Manes.06G129300	23664506..23665483	714	714	238	26281	9.05	29.98	-0.276	II	69.96
MePME43	Manes.06G129400	23688832..23689522	513	513	171	19267	9.34	27.6	-0.44	II	70.47
MePME44	Manes.06G135800	24113501..24115789	1602	1581	527	59239.6	9.74	42.96	-0.199	I	77.51
MePME45	Manes.07G013400	1319986..1322106	1674	1674	558	61854.6	8.95	34.47	-0.183	I	84.61
MePME46	Manes.07G013500	1329026..1330799	1695	1695	565	61610.7	5.28	33.03	-0.218	I	79.86
MePME47	Manes.07G013600	1331705..1333439	1647	1647	549	59308.6	6.83	30.67	-0.1	I	87.74
MePME48	Manes.07G013700	1335991..1337744	1650	1650	550	59620	8.94	30.31	-0.139	I	85.25
MePME49	Manes.07G060100	7327125..7328623	1095	1095	365	39880.2	9.53	23.33	-0.195	II	78.79
MePME50	Manes.07G084300	19571185..19573013	1719	1719	573	62826.6	9.45	30.03	-0.279	I	78.29
MePME51	Manes.08G016500	1536284..1539616	1587	1299	433	48589.7	8.09	42.8	-0.212	II	76.76
MePME52	Manes.08G053200	5363906..5365666	1566	1566	522	57714.5	9	35.92	-0.274	I	75.09
MePME53	Manes.08G115200	28006139..28008360	2127	1620	540	60242.4	8.65	32.28	-0.22	I	81.65
MePME54	Manes.08G115300	28009798..28011718	1677	1677	559	61317.6	8.95	33.34	-0.031	I	81.65
MePME55	Manes.08G115400	28012888..28014947	1674	1674	558	61093.5	4.92	30.1	-0.043	I	83.54
MePME56	Manes.08G115500	28019651..28021456	1719	1719	573	64555.5	6.34	46.05	-0.342	I	78.48
MePME57	Manes.09G079600	14213617..14216551	1369	1164	388	42578.6	5.9	37.43	-0.135	II	73.64
MePME58	Manes.09G173600	28480752..28482504	1650	1650	550	60062.3	5.56	25.49	-0.101	I	80.13
MePME59	Manes.09G177300	28688714..28690048	981	981	327	36002.3	5.47	31.73	-0.239	II	72.39
MePME60	Manes.10G035300	3002485..3003642	1032	1032	344	38150.6	8.97	36.52	-0.142	II	85.69
MePME61	Manes.10G035500	3010740..3011888	1041	1041	347	38448	9.23	37.64	-0.159	II	86.91
MePME62	Manes.10G035600	3013252..3014391	1032	1032	344	38198.6	9.17	36.31	-0.171	II	83.97
MePME63	Manes.10G064200	8535101..8539164	1748	1680	560	62144.5	6.33	34.63	-0.193	I	85.81
MePME64	Manes.10G132100	24403007..24404947	1680	1680	560	61189.7	8.69	29.58	-0.183	I	90.34
MePME65	Manes.11G012600	1185092..1188244	2085	1767	589	64219	7.5	32.7	-0.151	I	81.9
MePME66	Manes.11G086200	11947712..11949196	1002	1002	334	35532.1	8.41	36.82	-0.055	II	74.47
MePME67	Manes.11G086400	11992037..11993505	1011	1011	337	36246.8	8.13	37.88	-0.079	II	76.1
MePME68	Manes.12G153200	31071978..31074532	2067	1725	575	62468.5	8.6	34.27	-0.23	I	71.92
MePME69	Manes.12G153300	31074858..31077357	2049	1713	571	62516.5	7.92	46.73	-0.207	I	78.35
MePME70	Manes.12G153400	31078956..31081267	2071	1590	530	58072.9	8.8	38.15	-0.267	I	75.05
MePME71	Manes.13G082400	13474952..13477283	1938	1695	565	62199.3	5.92	41.07	-0.242	I	80.74
MePME72	Manes.14G041600	3252327..3253751	1116	1116	372	40565.3	6.85	27.1	-0.199	II	77.84
MePME73	Manes.14G041700	3262703..3264081	735	735	245	26848.7	6.83	34.49	-0.19	II	77.54
MePME74	Manes.14G041800	3363603..3365013	1122	1122	374	40640.5	5.49	22.32	-0.135	II	81.1
MePME75	Manes.14G041900	3369319..3370756	1119	1119	373	40470.5	6.85	28.71	-0.07	II	81.61
MePME76	Manes.15G000400	51445..52963	1153	1050	350	39235.9	9.18	31.71	-0.038	II	81.09
MePME77	Manes.15G061800	4563305..4565295	1116	1116	372	41235.7	7.58	25.48	-0.098	II	81.11
MePME78	Manes.15G075500	5507769..5509748	1848	1668	556	60459.6	6.92	26.16	-0.153	I	91.91
MePME79	Manes.15G131900	10072071..10074021	1872	1566	522	57658.7	9.4	40.76	-0.169	I	76.05
MePME80	Manes.16G089000	24598980..24601862	1887	1764	588	64036.5	9	32.41	-0.253	I	80.46
MePME81	Manes.16G089100	24612171..24614916	1836	1554	518	57103.1	6.67	28.19	-0.242	I	77.74
MePME82	Manes.16G089200	24634335..24636557	1828	1614	538	59200.6	4.98	38.04	-0.12	I	90.84
MePME83	Manes.16G089300	24641650..24643709	1773	1773	591	66269.9	8.87	41.26	-0.369	I	81.37
MePME84	Manes.16G089400	24653845..24656786	2080	1599	533	58075.7	8.78	36.05	-0.179	I	83.44
MePME85	Manes.16G108100	26371669..26374662	1297	1143	381	41885	9.13	29.28	-0.039	II	82.63
MePME86	Manes.17G036100	16268470..16270830	2276	1638	546	59810	8.58	28.41	-0.175	I	89.45
MePME87	Manes.17G081100	22100884..22102813	1730	1575	525	57622	8.42	38.74	-0.21	I	75.4
MePME88	Manes.S112400	641..1921	975	975	325	35997.1	9.68	31.86	-0.498	II	67.72
MePME89	Manes.S112800	74..914	753	753	251	27567	8.93	29.51	0.046	II	91.32

## Sheet: Table S2
Table S2 Information of MePMEs duplication pairs
Gene 1 Type	Gene 1 chrosome	Gene1	gene2	Gene2 chrosome	Gene2 Type
I	Chr16	MePME80	MePME1	Chr4	I
I	Chr4	MePME1	MePME2	Chr11	I
I	Chr16	MePME80	MePME2	Chr11	I
I	Chr1	MePME9	MePME20	Chr2	I
I	Chr16	MePME84	MePME26	Chr3	I
I	Chr16	MePME81	MePME27	Chr3	I
I	Chr16	MePME83	MePME28	Chr3	I
II	Chr1	MePME13	MePME32	Chr3	II
II	Chr9	MePME59	MePME32	Chr3	II
II	Chr15	MePME76	MePME32	Chr3	II
II	Chr1	MePME12	MePME36	Chr5	II
I	Chr5	MePME39	MePME44	Chr6	I
I	Chr3	MePME31	MePME56	Chr8	I
I	Chr1	MePME10	MePME58	Chr9	I
I	Chr8	MePME54	MePME58	Chr9	I
II	Chr1	MePME12	MePME59	Chr9	II
I	Chr7	MePME45	MePME64	Chr10	I
II	Chr4	MePME35	MePME66	Chr11	II
I	Chr12	MePME68	MePME71	Chr13	I

## Sheet: Table S3
Table S3 signal petide prediction of MePMEs
Name	ID	Prediction	SP(Sec/SPI)	OTHER	CS Position
MePME1	Manes.04G151000	OTHER	0.018484	0.981516
MePME2	Manes.11G012500	OTHER	0.011978	0.988022
MePME3	Manes.02G048600	OTHER	0.002438	0.997562
MePME4	Manes.01G075200	SP(Sec/SPI)	0.953046	0.046954	CS pos: 26-27. VSS-DD. Pr: 0.7994
MePME5	Manes.01G075300	SP(Sec/SPI)	0.942492	0.057508	CS pos: 26-27. VSS-DD. Pr: 0.8137
MePME6	Manes.01G075400	OTHER	0.002416	0.997584
MePME7	Manes.01G075500	SP(Sec/SPI)	0.947619	0.052381	CS pos: 26-27. VSS-DD. Pr: 0.7945
MePME8	Manes.01G075600	SP(Sec/SPI)	0.950956	0.049044	CS pos: 26-27. VSS-DD. Pr: 0.8204
MePME9	Manes.01G182700	OTHER	0.01499	0.98501
MePME10	Manes.01G221600	SP(Sec/SPI)	0.993504	0.006496	CS pos: 27-28. AFA-DS. Pr: 0.7963
MePME11	Manes.01G221700	OTHER	0.179399	0.820601
MePME12	Manes.01G229500	SP(Sec/SPI)	0.996496	0.003504	CS pos: 25-26. CKA-SD. Pr: 0.3831
MePME13	Manes.01G229600	SP(Sec/SPI)	0.998333	0.001667	CS pos: 20-21. CSS-SD. Pr: 0.3866
MePME14	Manes.01G229700	SP(Sec/SPI)	0.99773	0.00227	CS pos: 23-24. CKA-LD. Pr: 0.8707
MePME15	Manes.01G231200	SP(Sec/SPI)	0.954375	0.045625	CS pos: 19-20. SSC-LK. Pr: 0.3418
MePME16	Manes.02G011700	SP(Sec/SPI)	0.979067	0.020933	CS pos: 23-24. TFA-LG. Pr: 0.4299
MePME17	Manes.02G039500	OTHER	0.442528	0.557472
MePME18	Manes.02G048500	OTHER	0.000928	0.999072
MePME19	Manes.02G101400	SP(Sec/SPI)	0.989755	0.010245	CS pos: 16-17. ANS-LL. Pr: 0.9190
MePME20	Manes.02G142800	OTHER	0.016569	0.983431
MePME21	Manes.02G212100	SP(Sec/SPI)	0.959917	0.040083	CS pos: 26-27. VSS-DD. Pr: 0.8314
MePME22	Manes.02G213000	OTHER	0.001248	0.998752
MePME23	Manes.03G001000	SP(Sec/SPI)	0.993757	0.006243	CS pos: 27-28. ANA-GN. Pr: 0.5307
MePME24	Manes.03G043200	OTHER	0.296569	0.703431
MePME25	Manes.03G044200	OTHER	0.016568	0.983432
MePME26	Manes.03G045600	SP(Sec/SPI)	0.997653	0.002347	CS pos: 22-23. SWA-VP. Pr: 0.9583
MePME27	Manes.03G054300	OTHER	0.372058	0.627942
MePME28	Manes.03G056900	OTHER	0.000624	0.999376
MePME29	Manes.03G057000	OTHER	0.001541	0.998459
MePME30	Manes.03G148200	SP(Sec/SPI)	0.996886	0.003114	CS pos: 24-25. VES-AN. Pr: 0.7598
MePME31	Manes.03G198600	OTHER	0.112477	0.887523
MePME32	Manes.03G205500	SP(Sec/SPI)	0.50137	0.49863	CS pos: 35-36. VQA-DF. Pr: 0.2381
MePME33	Manes.04G053900	SP(Sec/SPI)	0.760001	0.239999	CS pos: 33-34. SLA-EV. Pr: 0.6073
MePME34	Manes.04G060900	SP(Sec/SPI)	0.989054	0.010946	CS pos: 26-27. VSS-DD. Pr: 0.8325
MePME35	Manes.04G088900	OTHER	0.292052	0.707948
MePME36	Manes.05G013700	SP(Sec/SPI)	0.999355	0.000645	CS pos: 22-23. CKA-NE. Pr: 0.9732
MePME37	Manes.05G013800	SP(Sec/SPI)	0.999473	0.000527	CS pos: 22-23. CKA-NE. Pr: 0.9724
MePME38	Manes.05G047600	OTHER	0.000584	0.999416
MePME39	Manes.05G047700	SP(Sec/SPI)	0.99241	0.00759	CS pos: 22-23. ILG-YK. Pr: 0.9465
MePME40	Manes.05G193900	SP(Sec/SPI)	0.99036	0.00964	CS pos: 26-27. VSS-DD. Pr: 0.8248
MePME41	Manes.06G032100	SP(Sec/SPI)	0.989257	0.010743	CS pos: 26-27. VSS-DD. Pr: 0.8338
MePME42	Manes.06G129300	OTHER	0.013435	0.986565
MePME43	Manes.06G129400	OTHER	0.000926	0.999074
MePME44	Manes.06G135800	SP(Sec/SPI)	0.990007	0.009993	CS pos: 24-25. AEC-RR. Pr: 0.8951
MePME45	Manes.07G013400	SP(Sec/SPI)	0.604271	0.395729	CS pos: 23-24. AMA-GL. Pr: 0.4489
MePME46	Manes.07G013500	OTHER	0.490401	0.509599
MePME47	Manes.07G013600	SP(Sec/SPI)	0.71676	0.28324	CS pos: 24-25. VVA-SV. Pr: 0.4623
MePME48	Manes.07G013700	SP(Sec/SPI)	0.583773	0.416227	CS pos: 24-25. VVA-SV. Pr: 0.3547
MePME49	Manes.07G060100	SP(Sec/SPI)	0.951582	0.048418	CS pos: 25-26. VSS-DD. Pr: 0.8215
MePME50	Manes.07G084300	OTHER	0.016901	0.983099
MePME51	Manes.08G016500	OTHER	0.241402	0.758598
MePME52	Manes.08G053200	SP(Sec/SPI)	0.990325	0.009675	CS pos: 23-24. TLS-SS. Pr: 0.5187
MePME53	Manes.08G115200	SP(Sec/SPI)	0.994796	0.005204	CS pos: 21-22. ALS-NV. Pr: 0.5926
MePME54	Manes.08G115300	SP(Sec/SPI)	0.996041	0.003959	CS pos: 23-24. SLA-SF. Pr: 0.8254
MePME55	Manes.08G115400	SP(Sec/SPI)	0.992815	0.007185	CS pos: 28-29. ADS-SP. Pr: 0.4874
MePME56	Manes.08G115500	OTHER	0.048418	0.951582
MePME57	Manes.09G079600	SP(Sec/SPI)	0.802124	0.197876	CS pos: 20-21. VLA-ST. Pr: 0.5083
MePME58	Manes.09G173600	SP(Sec/SPI)	0.99728	0.00272	CS pos: 21-22. SHA-RF. Pr: 0.8060
MePME59	Manes.09G177300	SP(Sec/SPI)	0.997608	0.002392	CS pos: 23-24. SNA-QT. Pr: 0.9592
MePME60	Manes.10G035300	SP(Sec/SPI)	0.998419	0.001581	CS pos: 22-23. VQG-QH. Pr: 0.9866
MePME61	Manes.10G035500	SP(Sec/SPI)	0.995333	0.004667	CS pos: 25-26. VQG-QP. Pr: 0.9803
MePME62	Manes.10G035600	SP(Sec/SPI)	0.998395	0.001605	CS pos: 22-23. VQG-QH. Pr: 0.9867
MePME63	Manes.10G064200	SP(Sec/SPI)	0.997539	0.002461	CS pos: 24-25. ISS-IP. Pr: 0.6596
MePME64	Manes.10G132100	OTHER	0.469053	0.530947
MePME65	Manes.11G012600	OTHER	0.001443	0.998557
MePME66	Manes.11G086200	OTHER	0.203545	0.796455
MePME67	Manes.11G086400	SP(Sec/SPI)	0.552921	0.447079	CS pos: 25-26. AAA-AS. Pr: 0.2707
MePME68	Manes.12G153200	OTHER	0.024265	0.975735
MePME69	Manes.12G153300	OTHER	0.001609	0.998391
MePME70	Manes.12G153400	SP(Sec/SPI)	0.996501	0.003499	CS pos: 22-23. AIG-TP. Pr: 0.7619
MePME71	Manes.13G082400	OTHER	0.026299	0.973701
MePME72	Manes.14G041600	SP(Sec/SPI)	0.870746	0.129254	CS pos: 28-29. ARS-DD. Pr: 0.4095
MePME73	Manes.14G041700	SP(Sec/SPI)	0.822793	0.177207	CS pos: 28-29. ARS-DD. Pr: 0.3906
MePME74	Manes.14G041800	SP(Sec/SPI)	0.932874	0.067126	CS pos: 27-28. ARS-DD. Pr: 0.7776
MePME75	Manes.14G041900	SP(Sec/SPI)	0.908461	0.091539	CS pos: 27-28. ARS-DD. Pr: 0.7444
MePME76	Manes.15G000400	OTHER	0.119008	0.880992
MePME77	Manes.15G061800	OTHER	0.271573	0.728427
MePME78	Manes.15G075500	OTHER	0.085584	0.914416
MePME79	Manes.15G131900	SP(Sec/SPI)	0.922612	0.077388	CS pos: 23-24. VHG-LP. Pr: 0.8484
MePME80	Manes.16G089000	OTHER	0.024009	0.975991
MePME81	Manes.16G089100	SP(Sec/SPI)	0.965459	0.034541	CS pos: 27-28. SAA-AS. Pr: 0.3039
MePME82	Manes.16G089200	SP(Sec/SPI)	0.981941	0.018059	CS pos: 26-27. ILA-LE. Pr: 0.8998
MePME83	Manes.16G089300	OTHER	0.00079	0.99921
MePME84	Manes.16G089400	SP(Sec/SPI)	0.989957	0.010043	CS pos: 18-19. LEA-TV. Pr: 0.4676
MePME85	Manes.16G108100	SP(Sec/SPI)	0.978633	0.021367	CS pos: 25-26. SLG-HT. Pr: 0.4459
MePME86	Manes.17G036100	OTHER	0.007201	0.992799
MePME87	Manes.17G081100	SP(Sec/SPI)	0.973497	0.026503	CS pos: 23-24. VYC-MP. Pr: 0.7796
MePME88	Manes.S112400	OTHER	0.00131	0.99869
MePME89	Manes.S112800	SP(Sec/SPI)	0.98488	0.01512	CS pos: 26-27. VSS-DD. Pr: 0.8104

## Sheet: Table S4
Table S4 MePMEs in different transcriptom data
PPD1	PPD2	PPD3	Low temperature	PEG and ABA
MePME1	MePME65	MePME20	MePME79	MePME20
MePME2	MePME1	MePME9	MePME84	MePME9
MePME27	MePME2	MePME65	MePME33	MePME3
MePME65	MePME68	MePME1	MePME26	MePME33
MePME82	MePME69	MePME2	MePME65	MePME2
MePME3	MePME82	MePME10	MePME20	MePME65
MePME9	MePME84	MePME86	MePME2	MePME80
MePME10	MePME71	MePME82	MePME9	MePME79
MePME11	MePME27	MePME78	MePME78	MePME78
MePME14	MePME3	MePME27	MePME49	MePME68
MePME17		MePME52	MePME50	MePME71
MePME20		MePME31	MePME59	MePME17
MePME25			MePME80	MePME81
MePME31			MePME87	MePME69
MePME33			MePME23	MePME1
MePME39			MePME62	MePME27
MePME44			MePME39	MePME87
MePME53			MePME60	MePME82
MePME57			MePME30	MePME57
MePME63			MePME82	MePME86
MePME68			MePME64	MePME15
MePME69			MePME44	MePME11
MePME70			MePME69	MePME70
MePME71			MePME68	MePME19
MePME78			MePME27	MePME84
MePME80			MePME25	MePME44
MePME81			MePME10	MePME39
MePME84			MePME81	MePME53
MePME85			MePME83	MePME10
MePME86			MePME19	MePME16
MePME87			MePME28	MePME85
			MePME70	MePME26
			MePME85	MePME51
			MePME3	MePME14
			MePME57	MePME63
			MePME63	MePME25
			MePME24	MePME42
			MePME53	MePME37
			MePME1	MePME43
			MePME11	MePME36
			MePME29	MePME89
			MePME51	MePME24
			MePME52	MePME31
			MePME54
			MePME58
			MePME71
			MePME14
			MePME16
			MePME47
			MePME48
			MePME86
			MePME5
			MePME12
			MePME13
			MePME15
			MePME31
			MePME38
			MePME56
			MePME74
			MePME4
			MePME7
			MePME17
			MePME45
			MePME67
			MePME77
			MePME32
			MePME34
			MePME35
			MePME46
			MePME55
			MePME61
			MePME66
			MePME75
			MePME76
